# Supplementary material for: Sex-Specific Lifespan Extension and Anti-Obesogenic Effects of Salicornia europaea Extract Through Tor Signaling Modulation in Drosophila
Source: Nutrients. 2025 Sep 25;17(19):3065. doi: 10.3390/nu17193065 (PMC12525960; doi:10.3390/nu17193065)
Supplement: Supplementary file 1 [file nutrients-17-03065-s001.zip]

Archive with 1 entries (1 files):
- nutrients-3837197-supplementary.pdf
